# Supplementary material for: Diagnosis of Dengue Virus Infections Imported to Hungary and Phylogenetic Analysis of Virus Isolates
Source: Diagnostics (Basel). 2023 Feb 24;13(5):873. doi: 10.3390/diagnostics13050873 (PMC10001143; doi:10.3390/diagnostics13050873)
Supplement: Supplementary file 1 [file diagnostics-13-00873-s001.zip]

Archive with 1 entries (1 files):
- Dengue_NGS_supplementary.xlsx
