# Supplementary material for: Diagnosis of Dengue Virus Infections Imported to Hungary and Phylogenetic Analysis of Virus Isolates
Source: Diagnostics (Basel). 2023 Feb 24;13(5):873. doi: 10.3390/diagnostics13050873 (PMC10001143; doi:10.3390/diagnostics13050873)
Supplement: Supplementary file 1 [file diagnostics-13-00873-s001.zip › Dengue_NGS_supplementary.xlsx]

## Sheet: Summary
No.	Sample ID	GenBank Ref.	GenBank Accession number	Most similar DENV strain	Identitity (%)	Country, year	Sample	Geographical Region	Assignment	Genotype assignment	Map reads to reference (Reference Genome)	Reference Genome (GD Dengue typing tool)	Reads	Coverage (%)	Depth of coverage	Identity (%) NT	Identity (%) AA
1	34/2021	SUB12330067 DENV_34_2021	OP895911	OM909246.1	99.46	USA: Florida, 2020	cell culture supernatant	Saint Martin	Dengue virus type 1	DENV-1 Genotype V	EU482591.1	NC_001477.1 (Length: 10735bp)	662802	99.4	7269.9	91.9	97.4
2	48/2021	SUB12330067 DENV_48_2021	OP895912	OM909246.1	99.46	USA: Florida, 2020	cell culture supernatant	Saint Martin	Dengue virus type 1	DENV-1 Genotype V	EU482591.1	NC_001477.1 (Length: 10735bp)	849192	99.4	9471.7	91.8	97.4
3	1266/2019	SUB12330067 DENV_1266_2019	OP895915	OP410988.1	99.34	Singapore, 2019	cell culture supernatant	Thailand	Dengue virus type 1	DENV-1 Genotype I	OP410988.1	NC_001477.1 (Length: 10735bp)	837158	99.4	9417.7	92.5	97.9
4	1354/2019	SUB12330117 DENV3_1354_2019	OP895928	MK894340.1	99.84	China: Guangzhou; imported from Maldives, 2016	cell culture supernatant	Maldives	Dengue virus type 3	DENV-3 Genotype III	NC_001475.2	NC_001475.2 (Length: 10707bp)	396250	99.4	4394.9	96	98.7
5	2202/2019	SUB12330091 DENV2_2202_2019	OP895918	MZ636804.1 ON908227.1MW720952.1	99.87 99.87 99.87	Thailand: Bangkok, 2019 China, 2019 China, 2019	cell culture supernatant	Cambodia, Bali, Kuala Lumpur	Dengue virus type 2	DENV-2 Genotype II - Cosmopolitan	NC_001474.2	NC_001474.2 (Length: 10723bp)	938308	98.8	10711.9	92.4	97.4
6	7030/2018	SUB12330091 DENV2_7030_2018	OP895919	MT180479.1	99.52	Sri Lanka: Kandy, 2017	cell culture supernatant	Malaysia	Dengue virus type 2	DENV-2 Genotype II - Cosmopolitan	NC_001474.2	NC_001474.2 (Length: 10723bp)	1566962	98.8	18936.1	92.4	97.4
7	5739/2017	SUB12330067 DENV_5739_2017	OP895916	MG840562.1	99.64	China, 2016	cell culture supernatant	Borneo	Dengue virus type 1	DENV-1 Genotype I	OP410988.1	NC_001477.1 (Length: 10735bp)	1119968	99.4	12701.9	92.8	98.1
8	686/2017	SUB12330067 DENV_686_2017	OP895914	MF033260.1	99.93	Singapore, 2016	cell culture supernatant	Thailand	Dengue virus type 1	DENV-1 Genotype I	OP410988.1	NC_001477.1 (Length: 10735bp)	994540	99.4	11186.1	92.7	98.1
9	102/2017	SUB12330067 DENV_102_2017	OP895913	LC128301.1	99.65	Philippines, 2016	cell culture supernatant	Malaysia, Cambodia, Philippines	Dengue virus type 1	DENV-1 Genotype IV	LC128301.1	NC_001477.1 (Length: 10735bp)	129424	99.3	1433.3	97.2	99.1
10	6484/2019	SUB12330117 DENV3_6484_2019	OP895929	MK894340.1	99.84	China: Guangzhou; imported from Maldives, 2016	cell culture supernatant	Maldives	Dengue virus type 3	DENV-3 Genotype III	NC_001475.2	NC_001475.2 (Length: 10707bp)	529830	99.3	5779.6	96.7	99.2
11	9/2022	SUB12330091 DENV2_9_2022	OP895917	MW512422.1	99.07	Singapore, 2014	cell culture supernatant	Maldives	Dengue virus type 2	DENV-2 Genotype II - Cosmopolitan	NC_001474.2	NC_001474.2 (Length: 10723bp)	842928	98.8	10020.7	92.2	97.3

## Sheet: GenBank Source Modifiers
No.	Sample ID	Unique_isolate	Genotype	Collection_date	Host	Country_of_Collection
1	34/2021	DENV_34_2021	DENV-1 Genotype V	Jan_2021	Human	Saint Martin
2	48/2021	DENV_48_2021	DENV-1 Genotype V	Jan_2021	Human	Saint Martin
3	1266/2019	DENV_1266_2019	DENV-1 Genotype I	Mar_2019	Human	Thailand
4	1354/2019	DENV_1354_2019	DENV-3 Genotype III	Mar_2019	Human	Maldives
5	2202/2019	DENV_2202_2019	DENV-2 Genotype II Cosmopolitan	Apr_2019	Human	Cambodia_Bali_Kuala Lumpur
6	7030/2018	DENV_7030_2018	DENV-2 Genotype II Cosmopolitan	Nov_2018	Human	Malaysia
7	5739/2017	DENV_5739_2017	DENV-1 Genotype I	Oct_2017	Human	Borneo
8	686/2017	DENV_686_2017	DENV-1 Genotype I	Feb_2017	Human	Thailand
9	102/2017	DENV_102_2017	DENV-1 Genotype IV	Jan_2017	Human	Malaysia_Cambodia_Philippines
10	6484/2019	DENV_6484_2019	DENV-3 Genotype III	Dec_2019	Human	Maldives
11	9/2022	DENV_9_2022	DENV-2 Genotype II Cosmopolitan	Dec_2021	Human	Maldives
